# Supplementary material for: Urinary Metabolomic Profile of Neonates Born to Women with Gestational Diabetes Mellitus
Source: Metabolites. 2021 Oct 22;11(11):723. doi: 10.3390/metabo11110723 (PMC8621167; doi:10.3390/metabo11110723)
Supplement: Supplementary file 1 [file metabolites-11-00723-s001.zip]

Archive with 1 entries (1 files):
- metabolites-1422648-supplementary.pdf
